# Supplementary material for: The Prognosis Predictive Score around Neo Adjuvant Chemotherapy (PPSN) Improves Diagnostic Efficacy in Predicting the Prognosis of Epithelial Ovarian Cancer Patients
Source: Cancers (Basel). 2023 Oct 19;15(20):5062. doi: 10.3390/cancers15205062 (PMC10605019; doi:10.3390/cancers15205062)
Supplement: Supplementary file 1 [file cancers-15-05062-s001.zip]

Archive with 1 entries (1 files):
- cancers-2563776-supplementary.docx
